# Supplementary material for: Isoforms of the TAL1 transcription factor have different roles in hematopoiesis and cell growth
Source: PLoS Biol. 2023 Jun 28;21(6):e3002175. doi: 10.1371/journal.pbio.3002175 (PMC10335695; doi:10.1371/journal.pbio.3002175)
Supplement: S1 Data — (XLSX) [file pbio.3002175.s009.xlsx]

## Sheet: Fig. 2A
Fig 2A- Expression of Total-TAL1 mRNA in Jurkat NLO and Jurkat Del 12 relative to CycloA and hTBP reference genes.
Jurkat NLO	Jurkat Del-12
1.04113	0.1239
1.42396	0.13336
0.90792	0.11949

## Sheet: Fig. 2B
Fig 2B- Expression of TAL1-ΔExon 3 mRNA in Jurkat NLO and Jurkat Del 12 relative to total TAL1.
Jurkat NLO	Jurkat Del-12
1.06605	1.57036
1	1.80886
1.04495	1.97414

## Sheet: Fig. 2C
Fig 2C- Expression of Total-TAL1 mRNA in HEK293T and HEK293T ΔCTCF relative to CycloA and hTBP reference genes.
HEK293T	HEK293T ΔCTCF
0.63263	1.39943
0.65632	1.44834
0.72144	1.41039

## Sheet: Fig. 2D
Fig 2D- Expression of TAL1 ΔExon 3 mRNA in HEK293T and HEK293T ΔCTCF relative to total TAL1.
HEK293T	HEK293T ΔCTCF
1	0.444315
1	0.373265
1	0.488336

## Sheet: Fig. 2E
Fig 2E- Expression of Total-TAL1 mRNA in HEK293T tethered with dCas9 p300 core (WT) relative to dCas9 p300 (mut) with reference to CycloA and hTBP reference genes
-60 Enhancer	TAL1 exon 3	control [p300 (mut)]
1.9273	8.81842	1
1.56527	9.26027	1
1.52885	10.1555	1

## Sheet: Fig. 2F
Fig 2F- Expression of TAL1 ΔExon 3 mRNA in HEK293T tethered with dCas9 p300 core (WT) relative to dCas9 p300 (mut) with reference to Total TAL1.
-60 Enhancer	TAL1 exon 3	control
0.371337	0.092809	1
0.542686	0.111119	1
0.174455	0.080199	1

## Sheet: Fig. 2G
Fig 2G- %input/H3 in dCas9p300 (WT) relative to dCas9p300 (mut).
-60 Enhancer	TAL1 exon 3	control
1.60793	1.2558	1
1.87496	1.32757	1
1.54796	1.41363	1

## Sheet: Fig. 2H
Fig 2H- Expression of TAL1 ΔExon 3 mRNA in Jurkat post KMT2B knockdown relative to Total TAL1.
siGFP	siKMT2B
1	1.43466
1	1.25546
1	1.57432
1	1.26309
1	1.21785

## Sheet: Fig. S2D
Supp Fig 2D- TAL1 TSS mRNA in Jurkat NLO and Del 12 relative to CycloA and hTBP reference genes.
	Jurkat NLO			Jurkat Del-12
TSS1	1.1621	0.9919	0.94158	1.82233	2.16081
TSS2	0.8323	1.15267	1.14158	0.10011	0.21518	0.16818
TSS4	0.87948	1.15267	0.70176	1.34156	1.58469	1.51087

## Sheet: Fig. S2G
Supp Fig 2G- TAL1 TSS mRNA in HEK293T and HEK293T ΔCTCF relative to CycloA and hTBP reference genes.
	HEK293T			HEK293T ΔCTCF
TSS1	0.74755	0.71193	0.80876	0.56848	1.24747	1.45481
TSS2	0.63117	0.56895	0.45757	1.29556	1.35065	1.45481
TSS4	0.70986	0.93997	1.01136	0.66483	1.04386	1.45481

[truncated: 42 more sheets: Fig. S2I, Fig. S2J, Fig. S2K, Fig. S2L, Fig. S2M, Fig. 3A, Fig. 3B, Fig. S3A, Fig. S3C, Fig. 4C, Fig. 4D, Fig. 4E, Fig. 4F, Fig. 4G, Fig. 4H, Fig 4J, Fig 4K, Fig 4L, Fig. S4D, Fig. S4E …]
